# Supplementary material for: Predicting the Effectiveness of Hepatitis C Virus Neutralizing Antibodies by Bioinformatic Analysis of Conserved Epitope Residues Using Public Sequence Data
Source: Front Immunol. 2018 Jun 27;9:1470. doi: 10.3389/fimmu.2018.01470 (PMC6036255; doi:10.3389/fimmu.2018.01470)
Supplement: Supplementary file 3 [file Table_2.xlsx]

## Sheet: Sheet1
Supplemental Table 2: The sequences of the complete bNAb epitope motif, for the top ten bNAbs.
The relative abundance of each sequence is shown as a percentage, n= number of sequences with that sequence. The sequences are ordered from most to least prevalent. Data for sequences found in at least 10 sequences is shown in black,
sequences with fewer than 10 seq are shown in blue. The mutation(s) with respect to the most abundant sequence is highlighted in red.
HC84.20
Sequence	Gt1	Gt2	Gt3	Gt4	Gt5	Gt6	Gt7	Sequence	Gt	No. seqs
C/L/Y/W	98.58% (n=7990)	99.17% (n=477)	99.47% (n=2441)	99.51% (n=204)	100.00% (n=37)	100.00% (n=228)	100.00% (n=2)	C/L/Y/W	All	11379
C/L/H/W	1.10% (n=89)	0	0		0	0	0	C/L/H/W	1	89
C/P/Y/W	0.07% (n=6)	0.21% (n=1)	0	0	0	0	0	C/P/Y/W	1 & 2	7
R/L/Y/W	0.02% (n=2)	0	0.12% (n=3)	0	0	0	0	R/L/Y/W	1 & 3	5
C/L/Y/R	0.02% (n=2)	0	0.04% (n=1)	0	0	0	0	C/L/Y/R	1 & 3	3
C/L/R/W	0.02% (n=2	0	0	0	0	0	0	C/L/R/W	1	2
F/L/Y/W	0.02% (n=2)	0	0	0	0	0	0	F/L/Y/W	1	2
C/L/S/W	0.02% (n=2)	0	0	0	0	0	0	C/L/S/W	1	2
C/H/Y/W	0.01% (n=1)	0	0	0	0	0	0	C/H/Y/W	1	1
C/L/Y/G	0.01% (n=1)	0.21% (n=1)	0	0	0	0	0	C/L/Y/G	1 & 2	2
C/L/C/W	0.01% (n=1)	0	0	0	0	0	0	C/L/C/W	1	1
C/A/Y/W	0.01% (n=1)	0	0	0	0	0	0	C/A/Y/W	1	1
C/L/Y/T	0.01% (n=1)	0	0	0	0	0	0	C/L/Y/T	1	1
Y/L/Y/W	0.01% (n=1)	0	0	0	0	0	0	Y/L/Y/W	1	1
C/F/Y/W	0.01% (n=1)	0	0.04% (n=1)	0	0	0	0	C/F/Y/W	1 & 3	2
C/L/Y/*	0.01% (n=1)	0	0.04% (n=1)	0	0	0	0	C/L/Y/*	1 & 3	2
C/L/*/W	0.01% (n=1)	0	0	0	0	0	0	C/L/*/W	1	1
C/V/Y/W	0.01% (n=1)	0	0	0	0	0	0	C/V/Y/W	1	1
A/L/Y/W	0	0.21% (n=1)	0	0	0	0	0	A/L/Y/W	2	1
C/L/H/G	0	0.21% (n=1)	0	0	0	0	0	C/L/H/G	2	1
C/L/I/L	0	0	0.08% (n=2)	0	0	0	0	C/L/I/L	3	2
C/C/Y/W	0	0	0.08% (n=2)	0	0	0	0	C/C/Y/W	3	2
G/L/Y/W	0	0	0.04% (n=1)	0	0	0	0	G/L/Y/W	3	1
C/S/Y/W	0	0	0.04% (n=1)	0	0	0	0	C/S/Y/W	3	1
C/L/Y/C	0	0	0.04% (n=1)	0	0	0	0	C/L/Y/C	3	1
C/L/I/V	0	0	0	0.49% (n=1)	0	0	0	C/L/I/V	4	1
AR4A
Sequence	Gt1	Gt2	Gt3	Gt4	Gt5	Gt6	Gt7	Sequence	Gt	No. seqs
Y/TND/R/L/D	99.29% (n=7163)	99.22% (n=380)	99.24% (n=1703)	97.54% (n=198)	100.00% (n=37)	99.55% (n=221)	100.00% (n=2)	Y/TND/R/L/D	All	9704
Y/SND/R/L/D	0.11% (n=8)	0	0	1.97% (n=4)		0	0	Y/SND/R/L/D	1 &4	12
Y/TND/R/P/D	0.10% (n=7)	0	0.12% (n=2)	0		0	0	Y/TND/R/P/D	1 & 3	9
Y/TND/G/L/D	0.07% (n=5)	0	0	0		0	0	Y/TND/G/L/D	1	5
C/TND/R/L/D	0.06% (n=4)	0	0.06% (n=1)	0		0	0	C/TND/R/L/D	1 & 3	5
Y/TND/R/L/G	0.03% (n=2)	0	0.17% (n=3)	0		0	0	Y/TND/R/L/G	1 & 3	5
Y/TNG/R/L/D	0.06% (n=4)	0	0	0		0	0	Y/TNG/R/L/D	1	4
Y/TND/R/I/D	0.04% (n=3)	0	0	0		0	0	Y/TND/R/I/D	1	3
Y/TNN/R/L/D	0.03% (n=2)	0	0.06% (n=1)	0		0	0	Y/TNN/R/L/D	1 & 3	3
H/TND/R/L/D	0.01% (n=1)	0	0.12% (n=2)	0		0	0	H/TND/R/L/D	1&3	3
Y/TND/R/L/A	0.03% (n=2)	0	0	0		0	0	Y/TND/R/L/A	1	2
Y/TND/W/L/D	0.03% (n=2)	0	0	0		0	0	Y/TND/W/L/D	1	2
Y/TDD/R/L/D	0.03% (n=2)	0	0	0		0	0	Y/TDD/R/L/D	1	2
Y/AND/R/L/D	0.01% (n=1)	0.26% (n=1)	0	0		0	0	Y/AND/R/L/D	1 &2	2
Y/TNH/R/L/D	0.01% (n=1)	0	0	0		0	0	Y/TNH/R/L/D	1	1
R/TMS/Q/L/D	0.01% (n=1)	0	0	0		0	0	R/TMS/Q/L/D	1	1
Y/TND/R/L/E	0.01% (n=1)	0	0	0		0	0	Y/TND/R/L/E	1	1
Y/TND/R/R/D	0.01% (n=1)	0	0	0		0	0	Y/TND/R/R/D	1	1
F/SKP/R/L/D	0.01% (n=1)	0	0	0		0	0	F/SKP/R/L/D	1	1
Y/TSD/R/L/D	0.01% (n=1)	0	0	0		0	0	Y/TSD/R/L/D	1	1
Y/TND/R/L/H	0.01% (n=1)	0	0	0		0	0	Y/TND/R/L/H	1	1
D/TND/R/L/D	0.01% (n=1)	0	0	0		0	0	D/TND/R/L/D	1	1
Y/TND/R/L/N	0	0.26% (n=1)	0	0		0	0	Y/TND/R/L/N	2	1
Y/TND/Q/L/D	0	0.26% (n=1)	0	0		0	0	Y/TND/Q/L/D	2	1
Y/TND/C/L/D	0	0	0.06% (n=1)	0		0	0	Y/TND/C/L/D	3	1
Y/TNA/R/L/D	0	0	0.06% (n=1)	0		0	0	Y/TNA/R/L/D	3	1
Y/ANG/R/L/D	0	0	0.06% (n=1)	0		0	0	Y/ANG/R/L/D	3	1
Y/TND/H/L/D	0	0	0.06% (n=1)	0		0	0	Y/TND/H/L/D	3	1
Y/YKD/R/L/D	0	0	0	0.49% (n=1)		0	0	Y/YKD/R/L/D	4	1
Y/TYD/R/L/D	0	0	0	0	0	0.45% (n=1)	0	Y/TYD/R/L/D	6	1
AR5A
Sequence	Gt1	Gt2	Gt3	Gt4	Gt5	Gt6	Gt7	Sequence	Gt	No. seqs
Y/TND/R/R	99.47% (n=7199)	99.48% (n=381)	99.36% (n=1704)	97.54% (n=198)	100.00% (n=37)	99.10% (n=220)	100.00% (n=2)	Y/TND/R/R	All	9741
Y/SND/R/R	0.11% (n=8)	0	0	1.97% (n=4)	0	0	0	Y/SND/R/R	1 & 4	12
Y/TND/R/G	0.07% (n=5)	0	0	0	0	0	0	Y/TND/R/G	1	5
C/TND/R/R	0.06% (n=4)	0	0.06% (n=1)	0	0	0	0	C/TND/R/R	1 & 3	5
Y/TND/G/R	0.06% (n=4)	0	0	0	0	0	0	Y/TND/G/R	1	4
Y/TNG/R/R	0.06% (n=4)	0	0	0	0	0	0	Y/TNG/R/R	1	4
Y/TND/W/R	0	0	0.23% (n=4)	0	0	0	0	Y/TND/W/R	3	4
Y/TNN/R/R	0.03% (n=2)	0	0.06% (n=1)	0	0	0	0	Y/TNN/R/R	1 & 3	3
H/TND/R/R	0.01% (n=1)	0	0.12% (n=2)	0	0	0	0	H/TND/R/R	1 & 3	3
Y/TND/R/W	0.03% (n=2)	0	0	0	0	0	0	Y/TND/R/W	1	2
Y/TDD/R/R	0.03% (n=2)	0	0	0	0	0	0	Y/TDD/R/R	1	2
Y/AND/R/R	0.01% (n=1)	0.26% (n=1)	0	0	0	0	0	Y/AND/R/R	1 & 2	2
Y/TNH/R/R	0.01% (n=1)	0	0	0	0	0	0	Y/TNH/R/R	1	1
R/TMS/Q/Q	0.01% (n=1)	0	0	0	0	0	0	R/TMS/Q/Q	1	1
F/SKP/R/R	0.01% (n=1)	0	0	0	0	0	0	F/SKP/R/R	1	1
Y/TSD/R/R	0.01% (n=1)	0	0	0	0	0	0	Y/TSD/R/R	1	1
D/TND/R/R	0.01% (n=1)	0	0	0	0	0	0	D/TND/R/R	1	1
Y/TND/A/Q	0	0.26% (n=1)	0	0	0	0	0	Y/TND/A/Q	2	1
Y/TNA/R/R	0	0	0.06% (n=1)	0	0	0	0	Y/TNA/R/R	3	1
Y/ANG/R/R	0	0	0.06% (n=1)	0	0	0	0	Y/ANG/R/R	3	1
Y/TND/R/H	0	0	0.06% (n=1)	0	0	0	0	Y/TND/R/H	3	1
Y/YKD/R/R	0	0	0	0.49% (n=1)	0	0	0	Y/YKD/R/R	4	1
Y/TYD/R/R	0	0	0	0	0	0.45% (n=1)	0	Y/TYD/R/R	6	1
Y/TND/Q/R	0	0	0	0	0	0.45% (n=1)	0	Y/TND/Q/R	6	1
95/2
Sequence	Genotype 1	Genotype 2	Genotype 3	Genotype 4	Genotype 5	Genotype 6	Genotype 7	Sequence	Genotype	No. seqs
L/W	99.58% (n=22930)	99.56% (n=1350)	99.85% (n=3893)	100.00% (n=770)	96.27% (n=129)	99.66% (n=584)	100.00% (n=2)	L/W	All	29658
L/R	0.15% (n=35)	0.07% (n=1)	0.05% (n=2)			0.17% (n=1)		L/R	1, 2, 3 & 6	39
P/W	0.07% (n=17)		0.05% (n=2)					P/W	1 & 3	19
L/*	0.05% (n=11)	0.07% (n=1)						L/*	1 & 2	12
L/C	0.04% (n=10)				0.75% (n=1)			L/C	1 & 5	11
L/G	0.02% (n=5)		0.03% (n=1)					L/G	1 & 3	6
F/W	0.01% (n=2)				1.49% (n=2)	0.17% (n=1)		F/W	1, 5 & 6	5
L/L		0.29% (n=4)	0.03% (n=1)					L/L	2& 3	5
M/W	0.02% (n=4)							M/W	1	4
I/W	0.01% (n=3)				0.75% (n=1)			I/W	1 & 5	4
V/W	0.01% (n=3)							V/W	1	3
A/W	0.01% (n=2)				0.75% (n=1)			A/W	1 & 5	3
L/S	0.01% (n=2)							L/S	1	2
Q/W	0.00% (n=1)							Q/W	1	1
H/W	0.00% (n=1)							H/W	1	1
HC33.1 & HC33.32
Sequence	Genotype 1	Genotype 2	Genotype 3	Genotype 4	Genotype 5	Genotype 6	Genotype 7	Sequence	Genotype	No. seqs
L/G/W	99.25% (n=22851)	99.34% (n=1347)	99.69% (n=3886)	99.87% (n=769)	94.78% (n=127)	99.49% (n=583)	100.00% (n=2)	L/G/W	All	29565
L/N/W	0.19% (n=44)		0.03% (n=1)					L/N/W	1 & 3	45
L/G/R	0.15% (n=35)	0.07% (n=1)	0.05% (n=2)			0.17% (n=1)		L/G/R	1, 2, 3 & 6	39
L/D/W	0.07% (n=17)		0.10% (n=4)					L/D/W	1 & 3	21
P/G/W	0.07% (n=17)		0.05% (n=2)					P/G/W	1 & 3	19
L/S/W	0.05% (n=12)	0.07% (n=1)			0.75% (n=1)	0.17% (n=1)		L/S/W	1, 2, 5, & 6	15
L/G/*	0.05% (n=11)	0.07% (n=1)						L/G/*	1 & 2	12
L/G/C	0.04% (n=10)				0.75% (n=1)			L/G/C	1 & 5	11
L/G/G	0.02% (n=5)		0.03% (n=1)					L/G/G	1 & 3	6
F/G/W	0.01% (n=2)				1.49% (n=2)	0.17% (n=1)		F/G/W	1, 5 & 6	5
L/G/L		0.29% (n=4)	0.03% (n=1)					L/G/L	2 & 3	5
M/G/W	0.02% (n=4)							M/G/W	1	4
I/G/W	0.01% (n=3)				0.75% (n=1)			I/G/W	1 & 5	4
V/G/W	0.01% (n=3)							V/G/W	1	3
L/R/W	0.01% (n=3)							L/R/W	1	3
L/G/S	0.01% (n=2)							L/G/S	1	2
L/V/W	0.00% (n=1)	0.07% (n=1)						L/V/W	1 & 2	2
A/G/W	0.00% (n=1)				0.75% (n=1)			A/G/W	1 & 5	2
L/A/W		0.07% (n=1)	0.03% (n=1)					L/A/W	2 & 3	2
L/E/W				0.13% (n=1)	0.75% (n=1)			L/E/W	4 & 5	2
Q/G/W	0.00% (n=1)							Q/G/W	1	1
A/A/W	0.00% (n=1)							A/A/W	1	1
H/G/W	0.00% (n=1)							H/G/W	1	1
HC-1
Sequence	Genotype 1	Genotype 2	Genotype 3	Genotype 4	Genotype 5	Genotype 6	Genotype 7	Sequence	Genotype	No. seqs
C/WG/D	99.42% (n=10236)	98.12% (n=523)	85.69% (n=2372)	98.28% (n=229)	100.00% (n=38)	98.64% (n=364)	100.00% (n=2)	C/WG/D	All	13764
C/FG/D	0.04% (n=4)		13.40% (n=371)	0.43% (n=1)		1.08% (n=4)		C/FG/D	1, 3, 4, 6	380
C/WG/G	0.12% (n=12)							C/WG/G	1	12
C/RG/D	0.07% (n=7)		0.11% (n=3)					C/RG/D	1 & 3	10
C/WG/N	0.05% (n=5)	0.19% (n=1)		0.43% (n=1)				C/WG/N	1, 2, 4	7
C/WS/D	0.02% (n=2)		0.14% (n=4)					C/WS/D	1 & 3	6
R/WG/D	0.05% (n=5)							R/WG/D	1	5
C/SG/D	0.05% (n=5)							C/SG/D	1	5
C/LG/D	0.01% (n=1)		0.07% (n=2)	0.43% (n=1)		0.27% (n=1)		C/LG/D	1, 3, 4, 6	5
C/GE/D		0.94% (n=5)						C/GE/D	2	5
C/WG/Y	0.02% (n=2)							C/WG/Y	1	2
C/*G/D	0.02% (n=2)							C/*G/D	1	2
C/WV/D	0.02% (n=2)							C/WV/D	1	2
C/LG/G	0.02% (n=2)							C/LG/G	1	2
F/WG/D	0.02% (n=2)							F/WG/D	1	2
C/WR/D	0.01% (n=1)	0.19% (n=1)						C/WR/D	1 & 2	2
C/WE/D		0.38% (n=2)						C/WE/D	3	2
C/WG/E			0.07% (n=2)					C/WG/E	3	2
C/GG/D			0.07% (n=2)					C/GG/D	1	2
C/WG/V	0.01% (n=1)							C/WG/V	1	1
C/WC/G	0.01% (n=1)							C/WC/G	1	1
C/CG/D	0.01% (n=1)							C/CG/D	1	1
C/WG/A	0.01% (n=1)							C/WG/A	1	1
Y/WG/D	0.01% (n=1)							Y/WG/D	1	1
C/GR/D	0.01% (n=1)							C/GR/D	1	1
C/WG/C	0.01% (n=1)							C/WG/C	1	1
C/WE/D	0.01% (n=1)							C/WE/D	1	1
A/WG/D		0.19% (n=1)						A/WG/D	2	1
C/WD/D			0.04% (n=1)					C/WD/D	3	1
G/WG/D			0.04% (n=1)					G/WG/D	3	1
S/WG/D				0.43% (n=1)				S/WG/D	4	1
1:7 & A8
Sequence	Genotype 1	Genotype 2	Genotype 3	Genotype 4	Genotype 5	Genotype 6	Genotype 7	Sequence	Genotype	No. seqs
G/TY/WG/D	91.85% (n=9381)	97.54% (n=516)	82.90% (n=2293)	96.58% (n=226)	94.74% (n=36)	97.24% (n=352)	100.00% (n=2)	G/TY/WG/D	All	12806
G/TF/WG/D	3.64% (n=372)		2.60% (n=72)	2.14% (n=5)		1.10% (n=4)		G/TF/WG/D	1, 3, 4 & 6	453
G/TY/FG/D	0.02% (n=2)		13.38% (n=370)	0.43% (n=1)		1.10% (n=4)		G/TY/FG/D	1, 3, 4 & 6	377
G/AY/WG/D	3.33% (n=340)	0.19% (n=1)						G/AY/WG/D	1 & 2	341
G/TH/WG/D	0.37% (n=38)	0.19% (n=1)	0.07% (n=2)					G/TH/WG/D	1, 2, & 3	41
G/TY/WG/G	0.11% (n=11)							G/TY/WG/G	1	11
G/TY/RG/D	0.06% (n=6)		0.11% (n=3)					G/TY/RG/D	1 & 3	9
G/TY/WG/N	0.06% (n=6)	0.19% (n=1)		0.43% (n=1)				G/TY/WG/N	1, 2 & 4	8
G/SY/WG/D	0.05% (n=5)				5.26% (n=2)			G/SY/WG/D	1 & 5	7
G/TC/WG/D	0.05% (n=5)		0.04% (n=1)					G/TC/WG/D	1 & 3	6
G/TY/WS/D	0.02% (n=2)		0.14% (n=4)					G/TY/WS/D	1 & 3	6
G/TY/LG/D			0.11% (n=3)	0.43% (n=1)		0.28% (n=1)		G/TY/LG/D	3, 4 & 6	5
D/TY/WG/D	0.04% (n=4)							D/TY/WG/D	1	4
G/TF/SG/D	0.04% (n=4)							G/TF/SG/D	1	4
E/TY/WG/D	0.03% (n=3)	0.19% (n=1)						E/TY/WG/D	1 & 2	4
G/IY/WG/D	0.02% (n=2)		0.07% (n=2)					G/IY/WG/D	1 & 3	4
S/TY/WG/D	0.03% (n=3)							S/TY/WG/D	1	3
G/TY/WG/E	0.01% (n=1)		0.07% (n=2)					G/TY/WG/E	1 & 3	3
G/PR/GE/D		0.57% (n=3)						G/PR/GE/D	2	3
G/TY/WG/Y	0.02% (n=2)							G/TY/WG/Y	1	2
G/TY/*G/D	0.02% (n=2)							G/TY/*G/D	1	2
G/TY/WV/D	0.02% (n=2)							G/TY/WV/D	1	2
G/TF/FG/D	0.02% (n=2)							G/TF/FG/D	1	2
G/YF/LG/G	0.02% (n=2)							G/YF/LG/G	1	2
G/TN/WG/D	0.02% (n=2)							G/TN/WG/D	1	2
R/TY/WG/D	0.01% (n=1)	0.19% (n=1)						R/TY/WG/D	1 & 2	2
G/TL/WG/D	0.01% (n=1)		0.04% (n=1)					G/TL/WG/D	1 & 3	2
G/TY/WG/A	0.01% (n=1)		0.04% (n=1)					G/TY/WG/A	1 & 3	2
G/KY/WG/D	0.01% (n=1)					0.28% (n=1)		G/KY/WG/D	1 & 6	2
G/TY/WE/D	0.01% (n=1)	0.19% (n=1)						G/TY/WE/D	1 & 2	2
G/RY/WG/D			0.07% (n=2)					G/RY/WG/D	3	2
G/TY/GG/D			0.07% (n=2)					G/TY/GG/D	3	2
G/TY/WG/V	0.01% (n=1)							G/TY/WG/V	1	1
G/TY/WC/G	0.01% (n=1)							G/TY/WC/G	1	1
C/TY/WG/D	0.01% (n=1)							C/TY/WG/D	1	1
E/TY/WG/G	0.01% (n=1)							E/TY/WG/G	1	1
G/TY/CG/D	0.01% (n=1)							G/TY/CG/D	1	1
N/TF/WG/D	0.01% (n=1)							N/TF/WG/D	1	1
G/TS/RG/D	0.01% (n=1)							G/TS/RG/D	1	1
G/TY/WR/D	0.01% (n=1)							G/TY/WR/D	1	1
G/TY/GR/D	0.01% (n=1)							G/TY/GR/D	1	1
G/TY/WG/C	0.01% (n=1)							G/TY/WG/C	1	1
S/SY/LG/D	0.01% (n=1)							S/SY/LG/D	1	1
G/TY/SG/D	0.01% (n=1)							G/TY/SG/D	1	1
G/TR/WE/D		0.19% (n=1)						G/TR/WE/D	2	1
G/TR/GE/D		0.19% (n=1)						G/TR/GE/D	2	1
G/PH/GE/D		0.19% (n=1)						G/PH/GE/D	2	1
G/TC/WR/D		0.19% (n=1)						G/TC/WR/D	2	1
G/TY/WD/D			0.04% (n=1)					G/TY/WD/D	3	1
G/TF/WG/G			0.04% (n=1)					G/TF/WG/G	3	1
G/TY/LS/D			0.04% (n=1)					G/TY/LS/D	3	1
G/TY/LG/N			0.04% (n=1)					G/TY/LG/N	3	1
G/TY/KS/E			0.04% (n=1)					G/TY/KS/E	3	1
G/TY/SN/D			0.04% (n=1)					G/TY/SN/D	3	1
G/TY/YG/D			0.04% (n=1)					G/TY/YG/D	3	1
G/TC/FG/D			0.04% (n=1)					G/TC/FG/D	3	1
Hu5B3.v3
Sequence	Genotype 1	Genotype 2	Genotype 3	Genotype 4	Genotype 5	Genotype 6	Genotype 7	Sequence	Genotype	No. seqs
L/N/W/I	94.99% (n=21830)	96.08% (n=1300)	96.07% (n=3742)	97.66% (n=751)	92.48% (n=123)	86.99% (n=508)	100.00% (n=2)	L/N/W/I	1 to 7	27806
L/N/W/L	2.37% (n=545)	0.07% (n=1)	0.03% (n=1)	0.65% (n=5)		0.51% (n=3)		L/N/W/L	1, 2, 3, 4, 6	555
L/N/W/V	1.40% (n=321)	2.59% (n=35)	2.70% (n=105)	1.30% (n=10)		11.30% (n=66)		L/N/W/V	1, 2, 3, 4, 6	537
L/S/W/I	0.40% (n=92)	0.37% (n=5)	0.23% (n=9)		0.75% (n=1)	0.34% (n=2)		L/S/W/I	1, 2, 3, 5, 6	109
L/D/W/I	0.16% (n=37)	0.15% (n=2)	0.05% (n=2)			0.17% (n=1)		L/D/W/I	1, 2, 3, 6	42
L/N/R/I	0.13% (n=31)	0.07% (n=1)	0.05% (n=2)			0.17% (n=1)		L/N/R/I	1, 2, 3, 6	35
L/Q/W/I			0.62% (n=24)		1.50% (n=2)			L/Q/W/I	3, 5	26
L/N/W/T	0.10% (n=22)	0.07% (n=1)	0.05% (n=2)					L/N/W/T	1, 2, 3	25
P/N/W/I	0.07% (n=15)		0.05% (n=2)					P/N/W/I	1, 3	15
L/R/W/I	0.05% (n=12)							L/R/W/I	1	12
L/N/*/I	0.05% (n=11)	0.07% (n=1)						L/N/*/I	1, 2	12
L/N/C/I	0.04% (n=10)				0.75% (n=1)			L/N/C/I	1, 5	11
L/G/W/I	0.00% (n=1)		0.03% (n=1)	0.39% (n=3)	1.50% (n=2)	0.17% (n=1)		L/G/W/I	1, 3, 4, 5, 6	8
L/K/W/I	0.01% (n=3)	0.07% (n=1)	0.03% (n=1)			0.17% (n=1)		L/K/W/I	1, 2, 3, 6	6
L/N/G/I	0.02% (n=5)							L/N/G/I	1	5
F/N/W/I	0.01% (n=2)				1.50% (n=2)	0.17% (n=1)		F/N/W/I	1, 5, 6	5
L/E/W/I	0.02% (n=4)							L/E/W/I	1	4
L/N/W/F	0.02% (n=4)							L/N/W/F	1	4
L/H/W/I	0.01% (n=2)		0.05% (n=2)					L/H/W/I	1, 3	4
L/N/L/I		0.30% (n=4)						L/N/L/I	2	4
V/N/W/I	0.01% (n=3)							V/N/W/I	1	3
M/N/W/I	0.01% (n=3)							M/N/W/I	1	3
L/N/R/L	0.01% (n=3)							L/N/R/L	1	3
I/N/W/I	0.01% (n=3)							I/N/W/I	1	3
L/N/W/S	0.01% (n=2)							L/N/W/S	1	2
L/T/S/I	0.01% (n=2)							L/T/S/I	1	2
L/N/W/P	0.01% (n=2)							L/N/W/P	1	2
L/I/W/I	0.01% (n=2)							L/I/W/I	1	2
L/N/W/N	0.01% (n=2)							L/N/W/N	1	2
A/N/W/I	0.00% (n=1)				0.75% (n=1)			A/N/W/I	1, 5	2
L/N/W/A	0.00% (n=1)							L/N/W/A	1	1
L/S/W/T	0.00% (n=1)							L/S/W/T	1	1
Q/N/W/I	0.00% (n=1)							Q/N/W/I	1	1
P/N/W/L	0.00% (n=1)							P/N/W/L	1	1
P/H/W/I	0.00% (n=1)							P/H/W/I	1	1
L/T/W/I	0.00% (n=1)							L/T/W/I	1	1
L/N/R/V	0.00% (n=1)							L/N/R/V	1	1
M/N/W/L	0.00% (n=1)							M/N/W/L	1	1
L/S/W/V	0.00% (n=1)							L/S/W/V	1	1
A/N/W/T	0.00% (n=1)							A/N/W/T	1	1
H/N/W/I	0.00% (n=1)							H/N/W/I	1	1
L/T/W/V		0.07% (n=1)						L/T/W/V	2	1
L/A/W/I		0.07% (n=1)						L/A/W/I	2	1
L/Y/G/I			0.03% (n=1)					L/Y/G/I	3	1
L/Y/L/I			0.03% (n=1)					L/Y/L/I	3	1
I/N/W/I					0.75% (n=1)			I/N/W/I	5	1
AP33 & HCV1
Sequence	Genotype 1	Genotype 2	Genotype 3	Genotype 4	Genotype 5	Genotype 6	Genotype 7	Sequence	Genotype	No. seqs
L/N/G/W	96.83% (n=22290)	71.89% (n=972)	86.56% (n=3374)	94.80% (n=729)	82.71% (n=110)	95.21% (n=557)	100.00% (n=2)	L/N/G/W	All	28034
L/H/G/W	0.25% (n=58)	20.93% (n=283)	0.41% (n=16)	2.34% (n=18)	5.26% (n=7)	1.37% (n=8)	0	L/H/G/W	1 to 6	390
L/R/G/W	0.02% (n=5)	0.37% (n=5)	8.08% (n=315)	0	2.26% (n=3)	0.17% (n=1)	0	L/R/G/W	1, 2, 3, 5 & 6	329
L/K/G/W	1.11% (n=256)	1.55% (n=21)	0.26% (n=10)	0.26% (n=2)	1.50% (n=2)	1.54% (n=9)	0	L/K/G/W	1 to 6	300
L/S/G/W	0.79% (n=183)	3.62% (n=49)	0.26% (n=10)	1.43% (n=11)	2.26% (n=3)	0.17% (n=1)	0	L/S/G/W	1 to 6	257
L/Y/G/W	0.10% (n=23)	0.74% (n=10)	2.95% (n=115)	0.39% (n=3)	0	0.68% (n=4)	0	L/Y/G/W	1, 2, 3, 4, & 6	155
L/E/G/W	0.02% (n=4)	0	1.00% (n=39)	0	0.75% (n=1	0.17% (n=1)	0	L/E/G/W	1, 3, 5, & 6	45
L/N/N/W	0.19% (n=44)	0	0	0	0	0	0	L/N/N/W	1	44
L/N/G/R	0.15% (n=34)	0.07% (n=1)	0.05% (n=2)	0	0	0.17% (n=1)	0	L/N/G/R	1, 2, 3, & 6	38
L/D/G/W	0.09% (n=20)	0.22% (n=3)	0.15% (n=6)	0.65% (n=5)	0	0	0	L/D/G/W	1 to 4	34
P/N/G/W	0.07% (n=17)	0	0.05% (n=2)	0	0	0	0	P/N/G/W	1 & 3	19
L/N/D/W	0.07% (n=15)	0	0.08% (n=3)	0	0	0	0	L/N/D/W	1 & 3	18
L/N/S/W	0.05% (n=12)	0.07% (n=1)	0	0	0	0	0	L/N/S/W	1 & 2	13
L/N/G/*	0.05% (n=11)	0.07% (n=1)	0	0	0	0	0	L/N/G/*	1 & 2	12
L/N/G/C	0.04% (n=10)	0	0	0	0.75% (n=1)	0	0	L/N/G/C	1 & 5	11
L/N/G/G	0.02% (n=5)	0	0.03% (n=1)	0	0	0	0	L/N/G/G	1 & 3	6
F/N/G/W	0.01% (n=2)	0	0	0	1.50% (n=2)	0.17% (n=1)	0	F/N/G/W	1, 5 & 6	5
L/N/G/L	0	0.30% (n=4)	0.03% (n=1)	0	0	0	0	L/N/G/L	2 & 3	5
M/N/G/W	0.02% (n=4)	0	0	0	0	0	0	M/N/G/W	1	4
I/N/G/W	0.01% (n=3)	0	0	0	0.75% (n=1)	0	0	I/N/G/W	1 & 5	4
V/N/G/W	0.01% (n=3)	0	0	0	0	0	0	V/N/G/W	1	3
L/T/G/W	0.01% (n=3)	0	0	0	0	0	0	L/T/G/W	1	3
L/N/R/W	0.01% (n=3)	0	0	0	0	0	0	L/N/R/W	1	3
L/K/D/W	0.01% (n=2)	0	0.03% (n=1)	0	0	0	0	L/K/D/W	1 & 3	3
L/N/G/S	0.01% (n=2)	0	0	0	0	0	0	L/N/G/S	1	2
L/A/G/W	0.01% (n=2)	0	0	0	0	0	0	L/A/G/W	1	2
L/Q/G/W	0.00% (n=1)	0	0.03% (n=1)	0	0	0	0	L/Q/G/W	1 & 3	2
L/N/V/W	0.00% (n=1)	0.07% (n=1)	0	0	0	0	0	L/N/V/W	1 & 2	2
A/N/G/W	0.00% (n=1)	0	0	0	0.75% (n=1)	0	0	A/N/G/W	1 & 5	2
L/K/G/R	0.00% (n=1)	0	0	0	0	0	0	L/K/G/R	1	1
Q/N/G/W	0.00% (n=1)	0	0	0	0	0	0	Q/N/G/W	1	1
L/G/G/W	0.00% (n=1)	0	0	0	0	0	0	L/G/G/W	1	1
A/N/A/W	0.00% (n=1)	0	0	0	0	0	0	A/N/A/W	1	1
H/N/G/W	0.00% (n=1)	0	0	0	0	0	0	H/N/G/W	1	1
L/P/A/W	0	0.07% (n=1)	0	0	0	0	0	L/P/A/W	2	1
L/C/A/W	0	0	0.03% (n=1)	0	0	0	0	L/C/A/W	3	1
L/K/N/W	0	0	0.03% (n=1)	0	0	0	0	L/K/N/W	3	1
L/N/E/W	0	0	0	0.13% (n=1)	0	0	0	L/N/E/W	4	1
L/K/E/W	0	0	0	0	0.75% (n=1)	0	0	L/K/E/W	5	1
L/Q/S/W	0	0	0	0	0.75% (n=1)	0	0	L/Q/S/W	5	1
L/K/S/W	0	0	0	0	0	0.17% (n=1)	0	L/K/S/W	6	1
L/C/G/W	0	0	0	0	0	0.17% (n=1)	0	L/C/G/W	6	1
H77.39
Sequence	Genotype 1	Genotype 2	Genotype 3	Genotype 4	Genotype 5	Genotype 6	Genotype 7	Sequence	Genotype	No. seqs
N/N	96.89% (n=22311)	71.89% (n=972)	86.46% (n=3384)	94.66% (n=727)	83.58% (n=112)	94.88% (n=556)	100.00% (n=2)	N/N	All	28064
H/N	0.25% (n=58)	20.93% (n=283)	0.41% (n=16)	2.21% (n=17)	5.22% (n=7)	1.37% (n=8)		H/N	1 to 6	389
R/N	0.02% (n=5)	0.37% (n=5)	8.05% (n=315)		2.24% (n=3)	0.17% (n=1)		R/N	1,2, 3, 5 & 6	329
K/N	1.12% (n=257)	1.55% (n=21)	0.28% (n=11)	0.26% (n=2)	2.24% (n=3)	1.54% (n=9)		K/N	1 to 6	303
S/N	0.79% (n=183)	3.62% (n=49)	0.26% (n=10)	1.43% (n=11)	2.24% (n=3)	0.17% (n=1)		S/N	1 to 6	257
Y/N	0.10% (n=23)	0.74% (n=10)	2.94% (n=115)	0.39% (n=3)		0.68% (n=4)		Y/N	1, 2, 3, 4 & 6	155
N/S	0.40% (n=93)	0.37% (n=5)	0.23% (n=9)		0.75% (n=1)	0.34% (n=2)		N/S	1, 2, 3, 5 & 6	110
N/D	0.16% (n=36)	0.15% (n=2)	0.05% (n=2)			0.17% (n=1)		N/D	1, 2, 3 & 6	41
D/N	0.08% (n=19)	0.15% (n=2)	0.15% (n=6)	0.65% (n=5)				D/N	1 to 4	32
E/Q			0.61% (n=24)					E/Q	3	24
E/N	0.02% (n=4)		0.36% (n=14)		0.75% (n=1)	0.17% (n=1)		E/N	1, 3, 5, 6	20
N/R	0.05% (n=12)							N/R	1	12
N/H	0.01% (n=3)		0.05% (n=2)					N/H	1 & 3	5
N/K	0.01% (n=3)					0.17% (n=1)		N/K	1 & 6	4
N/T	0.01% (n=3)	0.07% (n=1)						N/T	1&2	4
N/G	0.00% (n=1)			0.39% (n=3)				N/G	1 & 4	4
N/E	0.01% (n=3)							N/E	1	3
T/N	0.01% (n=3)							T/N	1	3
K/G			0.03% (n=1)		0.75% (n=1)	0.17% (n=1)		K/G	3, 5 & 6	3
N/I	0.01% (n=2)							N/I	1	2
A/N	0.01% (n=2)							A/N	1	2
Q/N	0.00% (n=1)		0.03% (n=1)					Q/N	1 & 3	2
N/Y			0.05% (n=2)					N/Y	3	2
C/N			0.03% (n=1)			0.17% (n=1)		C/N	3 & 6	2
N/Q					1.49% (n=2)			N/Q	5	2
K/D	0.00% (n=1)							K/D	1	1
D/S	0.00% (n=1)							D/S	1	1
G/N	0.00% (n=1)							G/N	1	1
K/E	0.00% (n=1)							K/E	1	1
D/K		0.07% (n=1)						D/K	2	1
P/A		0.07% (n=1)						P/A	2	1
E/K			0.03% (n=1)					E/K	3	1
Q/G					0.75% (n=1)			Q/G	5	1
3/11
Sequence	Genotype 1	Genotype 2	Genotype 3	Genotype 4	Genotype 5	Genotype 6	Genotype 7	Sequence	Genotype	No. seqs
N/WH	97.09% (n=22316)	72.09% (n=974)	85.90% (n=3358)	94.93% (n=730)	84.96% (n=113)	95.38% (n=558)	100.00% (n=2)	N/WH	All	28051
H/WH	0.24% (n=56)	20.95% (n=283)	0.41% (n=16)	2.34% (n=18)	5.26% (n=7)	1.37% (n=8)		H/WH	1 to 6	388
R/WH	0.02% (n=5)	0.37% (n=5)	8.06% (n=315)		2.26% (n=3)			R/WH	1, 2, 3 & 5	328
K/WH	1.12% (n=258)	1.55% (n=21)	0.31% (n=12)	0.26% (n=2)	2.26% (n=3)	1.71% (n=10)		K/WH	1 to 6	306
S/WH	0.80% (n=183)	3.63% (n=49)	0.26% (n=10)	1.43% (n=11)	2.26% (n=3)	0.17% (n=1)		S/WH	1 to 6	257
Y/WH	0.10% (n=22)	0.74% (n=10)	2.94% (n=115)	0.39% (n=3)		0.68% (n=4)		Y/WH	1, 2, 3,4 & 6	154
N/WY	0.06% (n=13)		0.82% (n=32)		0.75% (n=1)			N/WY	1, 3 & 4	46
E/WH	0.02% (n=4)		1.00% (n=39)		0.75% (n=1)	0.17% (n=1)		E/WH	1,3,5 & 6	45
N/RH	0.15% (n=34)	0.07% (n=1)	0.05% (n=2)			0.17% (n=1)		N/RH	1, 2, 3 & 6	38
D/WH	0.09% (n=20)	0.22% (n=3)	0.15% (n=6)	0.65% (n=5)				D/WH	1 to 4	34
N/WR	0.10% (n=23)							N/WR	1	23
N/*H	0.05% (n=11)	0.07% (n=1)						N/*H	1 & 2	12
N/CH	0.04% (n=9)				0.75% (n=1)			N/CH	1 & 5	10
N/WL	0.03% (n=6)							N/WL	1	6
N/GH	0.02% (n=5)		0.03% (n=1)					N/GH	1 & 3	6
N/LH		0.22% (n=3)	0.03% (n=1)					N/LH	2 & 3	4
N/WD	0.01% (n=3)							N/WD	1	3
T/WH	0.01% (n=3)							T/WH	1	3
Q/WH	0.00% (n=1)		0.03% (n=1)		0.75% (n=1)			Q/WH	1, 3 & 5	3
N/WQ	0.01% (n=2)							N/WQ	1	2
N/SH	0.01% (n=2)							N/SH	1	2
A/WH	0.01% (n=2)							A/WH	1	2
C/WH			0.03% (n=1)			0.17% (n=1)		C/WH	3 & 6	2
K/RH	0.00% (n=1)							K/RH	1	1
N/CA	0.00% (n=1)							N/CA	1	1
Y/WR	0.00% (n=1)							Y/WR	1	1
G/WH	0.00% (n=1)							G/WH	1	1
N/WG	0.00% (n=1)							N/WG	1	1
H/WD	0.00% (n=1)							H/WD	1	1
N/WN	0.00% (n=1)							N/WN	1	1
N/LD		0.07% (n=1)						N/LD	2	1
