# Supplementary material for: Predicting the Effectiveness of Hepatitis C Virus Neutralizing Antibodies by Bioinformatic Analysis of Conserved Epitope Residues Using Public Sequence Data
Source: Front Immunol. 2018 Jun 27;9:1470. doi: 10.3389/fimmu.2018.01470 (PMC6036255; doi:10.3389/fimmu.2018.01470)
Supplement: Supplementary file 4 [file Table_3.xlsx]

## Sheet: Sheet1
Supplemental Table 3: Distribution of E1 (top) and E2 (bottom) sequences by country.
Number of public sequences (length >= 500 bases) which contain at least 90% of the E1 region, broken down by clade and country
Country ID (ISO-alpha3)	Country	HCV Genotype 1	HCV Subtype 1a	HCV Subtype 1b	HCV Genotype 2	HCV Subtype 2a	HCV Subtype 2b	HCV Subtype 2c	HCV Genotype 3	HCV Subtype 3a	HCV Subtype 3b	HCV Genotype 4	HCV Subtype 4a	HCV Subtype 4d	HCV Genotype 5	HCV Genotype 6	HCV Subtype 6a	HCV Genotype 7	Total No. Seqs
ABW	Aruba	0	0	0	0	0	0	0	0	0	0	0	0	0	0	0	0	0	0
AFG	Afghanistan	0	0	0	0	0	0	0	0	0	0	0	0	0	0	0	0	0	0
AGO	Angola	0	0	0	0	0	0	0	0	0	0	0	0	0	0	0	0	0	0
AIA	Anguilla	0	0	0	0	0	0	0	0	0	0	0	0	0	0	0	0	0	0
ALA	Åland Islands	0	0	0	0	0	0	0	0	0	0	0	0	0	0	0	0	0	0
ALB	Albania	0	0	0	0	0	0	0	0	0	0	0	0	0	0	0	0	0	0
AND	Andorra	0	0	0	0	0	0	0	0	0	0	0	0	0	0	0	0	0	0
ARE	United Arab Emirates	0	0	0	0	0	0	0	0	0	0	0	0	0	0	0	0	0	0
ARG	Argentina	271	271	0	0	0	0	0	0	0	0	0	0	0	0	0	0	0	271
ARM	Armenia	0	0	0	0	0	0	0	0	0	0	0	0	0	0	0	0	0	0
ASM	American Samoa	0	0	0	0	0	0	0	0	0	0	0	0	0	0	0	0	0	0
ATA	Antarctica	0	0	0	0	0	0	0	0	0	0	0	0	0	0	0	0	0	0
ATF	French Southern Territories	0	0	0	0	0	0	0	0	0	0	0	0	0	0	0	0	0	0
ATG	Antigua and Barbuda	0	0	0	0	0	0	0	0	0	0	0	0	0	0	0	0	0	0
AUS	Australia	104	96	8	5	0	5	0	72	72	0	0	0	0	0	2	2	0	183
AUT	Austria	0	0	0	0	0	0	0	0	0	0	0	0	0	0	0	0	0	0
AZE	Azerbaijan	0	0	0	0	0	0	0	0	0	0	0	0	0	0	0	0	0	0
BDI	Burundi	0	0	0	0	0	0	0	0	0	0	0	0	0	0	0	0	0	0
BEL	Belgium	14	0	14	0	0	0	0	0	0	0	0	0	0	0	0	0	0	14
BEN	Benin	0	0	0	0	0	0	0	0	0	0	0	0	0	0	0	0	0	0
BES	Bonaire, Sint Eustatius and Saba	0	0	0	0	0	0	0	0	0	0	0	0	0	0	0	0	0	0
BFA	Burkina Faso	0	0	0	0	0	0	0	0	0	0	0	0	0	1	0	0	0	1
BGD	Bangladesh	0	0	0	0	0	0	0	0	0	0	0	0	0	0	0	0	0	0
BGR	Bulgaria	0	0	0	0	0	0	0	0	0	0	0	0	0	0	0	0	0	0
BHR	Bahrain	0	0	0	0	0	0	0	0	0	0	0	0	0	0	0	0	0	0
BHS	Bahamas	0	0	0	0	0	0	0	0	0	0	0	0	0	0	0	0	0	0
BIH	Bosnia and Herzegovina	0	0	0	0	0	0	0	0	0	0	0	0	0	0	0	0	0	0
BLM	Saint-Barthélemy	0	0	0	0	0	0	0	0	0	0	0	0	0	0	0	0	0	0
BLR	Belarus	0	0	0	0	0	0	0	0	0	0	0	0	0	0	0	0	0	0
BLZ	Belize	0	0	0	0	0	0	0	0	0	0	0	0	0	0	0	0	0	0
BMU	Bermuda	0	0	0	0	0	0	0	0	0	0	0	0	0	0	0	0	0	0
BOL	Bolivia	0	0	0	0	0	0	0	0	0	0	0	0	0	0	0	0	0	0
BRA	Brazil	0	0	0	0	0	0	0	0	0	0	0	0	0	1	0	0	0	1
BRB	Barbados	0	0	0	0	0	0	0	0	0	0	0	0	0	0	0	0	0	0
BRN	Brunei Darussalam	0	0	0	0	0	0	0	0	0	0	0	0	0	0	0	0	0	0
BTN	Bhutan	0	0	0	0	0	0	0	0	0	0	0	0	0	0	0	0	0	0
BVT	Bouvet Island	0	0	0	0	0	0	0	0	0	0	0	0	0	0	0	0	0	0
BWA	Botswana	0	0	0	0	0	0	0	0	0	0	0	0	0	0	0	0	0	0
CAF	Central African Republic	0	0	0	0	0	0	0	0	0	0	0	0	0	0	0	0	0	0
CAN	Canada	19	3	0	14	0	0	0	22	14	2	25	1	1	0	29	10	2	111
CCK	Cocos (Keeling) Islands	0	0	0	0	0	0	0	0	0	0	0	0	0	0	0	0	0	0
CHE	Switzerland	88	48	40	0	0	0	0	1	1	0	0	0	0	0	0	0	0	89
CHL	Chile	0	0	0	0	0	0	0	0	0	0	0	0	0	0	0	0	0	0
CHN	China	808	47	760	180	177	1	0	544	274	270	1	0	1	1	427	249	0	1961
CIV	Côte d'Ivoire	0	0	0	0	0	0	0	0	0	0	0	0	0	0	0	0	0	0
CMR	Cameroon	3	0	0	0	0	0	0	0	0	0	1	0	0	0	0	0	0	4
COD	Democratic Republic of the Congo	0	0	0	0	0	0	0	0	0	0	2	0	0	0	0	0	0	2
COG	Congo (Brazzaville)	0	0	0	0	0	0	0	0	0	0	0	0	0	0	0	0	0	0
COK	Cook Islands	0	0	0	0	0	0	0	0	0	0	0	0	0	0	0	0	0	0
COL	Colombia	0	0	0	0	0	0	0	0	0	0	0	0	0	0	0	0	0	0
COM	Comoros	0	0	0	0	0	0	0	0	0	0	0	0	0	0	0	0	0	0
CPV	Cape Verde	0	0	0	0	0	0	0	0	0	0	0	0	0	0	0	0	0	0
CRI	Costa Rica	0	0	0	0	0	0	0	0	0	0	0	0	0	0	0	0	0	0
CUB	Cuba	1	0	1	0	0	0	0	0	0	0	0	0	0	0	0	0	0	1
CUW	Curaçao	0	0	0	0	0	0	0	0	0	0	0	0	0	0	0	0	0	0
CXR	Christmas Island	0	0	0	0	0	0	0	0	0	0	0	0	0	0	0	0	0	0
CYM	Cayman Islands	0	0	0	0	0	0	0	0	0	0	0	0	0	0	0	0	0	0
CYP	Cyprus	1	0	0	0	0	0	0	0	0	0	2	0	0	0	0	0	0	3
CZE	Czechia	0	0	0	0	0	0	0	0	0	0	0	0	0	0	0	0	0	0
DEU	Germany	35	27	8	10	5	5	0	0	0	0	0	0	0	0	0	0	0	45
DJI	Djibouti	0	0	0	0	0	0	0	0	0	0	0	0	0	0	0	0	0	0
DMA	Dominica	0	0	0	0	0	0	0	0	0	0	0	0	0	0	0	0	0	0
DNK	Denmark	0	0	0	3	2	1	0	0	0	0	0	0	0	0	0	0	0	3
DOM	Dominican Republic	0	0	0	0	0	0	0	0	0	0	0	0	0	0	0	0	0	0
DZA	Algeria	0	0	0	0	0	0	0	0	0	0	1	0	0	1	0	0	0	2
ECU	Ecuador	0	0	0	0	0	0	0	0	0	0	0	0	0	0	0	0	0	0
EGY	Egypt	0	0	0	0	0	0	0	0	0	0	52	46	0	0	0	0	0	52
ERI	Eritrea	0	0	0	0	0	0	0	0	0	0	0	0	0	0	0	0	0	0
ESH	Western Sahara	0	0	0	0	0	0	0	0	0	0	0	0	0	0	0	0	0	0
ESP	Spain	1	0	0	2	0	0	0	0	0	0	0	0	0	13	0	0	0	16
EST	Estonia	0	0	0	0	0	0	0	0	0	0	0	0	0	0	0	0	0	0
ETH	Ethiopia	0	0	0	0	0	0	0	0	0	0	0	0	0	0	0	0	0	0
FIN	Finland	0	0	0	0	0	0	0	0	0	0	0	0	0	0	0	0	0	0
FJI	Fiji	0	0	0	0	0	0	0	0	0	0	0	0	0	0	0	0	0	0
FLK	Falkland Islands	0	0	0	0	0	0	0	0	0	0	0	0	0	0	0	0	0	0
FRA	France	281	70	210	14	1	1	2	82	82	0	6	2	2	195	1	0	0	579
FRO	Faroe Islands	0	0	0	0	0	0	0	0	0	0	0	0	0	0	0	0	0	0
FSM	Micronesia	0	0	0	0	0	0	0	0	0	0	0	0	0	0	0	0	0	0
GAB	Gabon	0	0	0	0	0	0	0	0	0	0	0	0	0	0	0	0	0	0
GBR	United Kingdom	133	123	7	15	0	3	11	104	101	0	19	0	1	0	0	0	0	271
GEO	Georgia	0	0	0	0	0	0	0	0	0	0	0	0	0	0	0	0	0	0
GGY	Guernsey	0	0	0	0	0	0	0	0	0	0	0	0	0	0	0	0	0	0
GHA	Ghana	1	0	0	1	0	0	0	0	0	0	0	0	0	0	0	0	0	2
GIB	Gibraltar	0	0	0	0	0	0	0	0	0	0	0	0	0	0	0	0	0	0
GIN	Guinea	0	0	0	0	0	0	0	0	0	0	0	0	0	0	0	0	0	0
GLP	Guadeloupe	0	0	0	0	0	0	0	0	0	0	0	0	0	0	0	0	0	0
GMB	Gambia	0	0	0	0	0	0	0	0	0	0	0	0	0	0	0	0	0	0
GNB	Guinea-Bissau	0	0	0	0	0	0	0	0	0	0	0	0	0	0	0	0	0	0
GNQ	Equatorial Guinea	2	0	0	0	0	0	0	0	0	0	0	0	0	0	0	0	0	2
GRC	Greece	0	0	0	0	0	0	0	0	0	0	0	0	0	0	0	0	0	0
GRD	Grenada	0	0	0	0	0	0	0	0	0	0	0	0	0	0	0	0	0	0
GRL	Greenland	0	0	0	0	0	0	0	0	0	0	0	0	0	0	0	0	0	0
GTM	Guatemala	0	0	0	0	0	0	0	0	0	0	0	0	0	0	0	0	0	0
GUF	French Guiana	0	0	0	0	0	0	0	0	0	0	0	0	0	0	0	0	0	0
GUM	Guam	0	0	0	0	0	0	0	0	0	0	0	0	0	0	0	0	0	0
GUY	Guyana	0	0	0	0	0	0	0	0	0	0	0	0	0	0	0	0	0	0
HKG	Hong Kong	0	0	0	0	0	0	0	0	0	0	0	0	0	0	15	15	0	15
HMD	Heard Island and Mcdonald Islands	0	0	0	0	0	0	0	0	0	0	0	0	0	0	0	0	0	0
HND	Honduras	0	0	0	0	0	0	0	0	0	0	0	0	0	0	0	0	0	0
HRV	Croatia	0	0	0	0	0	0	0	0	0	0	0	0	0	0	0	0	0	0
HTI	Haiti	0	0	0	0	0	0	0	0	0	0	0	0	0	0	0	0	0	0
HUN	Hungary	32	13	19	0	0	0	0	0	0	0	0	0	0	0	0	0	0	32
IDN	Indonesia	0	0	0	0	0	0	0	0	0	0	0	0	0	0	4	0	0	4
IMN	Isle of Man	0	0	0	0	0	0	0	0	0	0	0	0	0	0	0	0	0	0
IND	India	8	0	6	0	0	0	0	18	17	0	1	0	1	1	1	0	0	29
IOT	British Indian Ocean Territory	0	0	0	0	0	0	0	0	0	0	0	0	0	0	0	0	0	0
IRL	Ireland	263	0	263	0	0	0	0	0	0	0	0	0	0	0	0	0	0	263
IRN	Iran	0	0	0	0	0	0	0	0	0	0	0	0	0	0	0	0	0	0
IRQ	Iraq	0	0	0	0	0	0	0	0	0	0	0	0	0	0	0	0	0	0
ISL	Iceland	0	0	0	0	0	0	0	0	0	0	0	0	0	0	0	0	0	0
ISR	Israel	0	0	0	0	0	0	0	0	0	0	0	0	0	0	0	0	0	0
ITA	Italy	0	0	0	0	0	0	0	1	1	0	0	0	0	0	0	0	0	1
JAM	Jamaica	0	0	0	0	0	0	0	0	0	0	0	0	0	0	0	0	0	0
JEY	Jersey	0	0	0	0	0	0	0	0	0	0	0	0	0	0	0	0	0	0
JOR	Jordan	0	0	0	0	0	0	0	0	0	0	0	0	0	0	0	0	0	0
JPN	Japan	144	0	144	89	8	81	0	0	0	0	1	1	0	0	0	0	0	234
KAZ	Kazakhstan	0	0	0	0	0	0	0	0	0	0	0	0	0	0	0	0	0	0
KEN	Kenya	0	0	0	0	0	0	0	0	0	0	0	0	0	0	0	0	0	0
KGZ	Kyrgyzstan	0	0	0	0	0	0	0	0	0	0	0	0	0	0	0	0	0	0
KHM	Cambodia	0	0	0	0	0	0	0	0	0	0	0	0	0	0	0	0	0	0
KIR	Kiribati	0	0	0	0	0	0	0	0	0	0	0	0	0	0	0	0	0	0
KNA	Saint Kitts and Nevis	0	0	0	0	0	0	0	0	0	0	0	0	0	0	0	0	0	0
KOR	South Korea	1	0	1	0	0	0	0	0	0	0	0	0	0	0	0	0	0	1
KWT	Kuwait	0	0	0	0	0	0	0	0	0	0	0	0	0	0	0	0	0	0
LAO	Lao	0	0	0	0	0	0	0	0	0	0	0	0	0	0	11	0	0	11
LBN	Lebanon	0	0	0	0	0	0	0	0	0	0	0	0	0	0	0	0	0	0
LBR	Liberia	0	0	0	0	0	0	0	0	0	0	0	0	0	0	0	0	0	0
LBY	Libya	0	0	0	0	0	0	0	0	0	0	0	0	0	0	0	0	0	0
LCA	Saint Lucia	0	0	0	0	0	0	0	0	0	0	0	0	0	0	0	0	0	0
LIE	Liechtenstein	0	0	0	0	0	0	0	0	0	0	0	0	0	0	0	0	0	0
LKA	Sri Lanka	0	0	0	0	0	0	0	0	0	0	0	0	0	0	0	0	0	0
LSO	Lesotho	0	0	0	0	0	0	0	0	0	0	0	0	0	0	0	0	0	0
LTU	Lithuania	0	0	0	0	0	0	0	0	0	0	0	0	0	0	0	0	0	0
LUX	Luxembourg	0	0	0	0	0	0	0	0	0	0	0	0	0	0	0	0	0	0
LVA	Latvia	0	0	0	0	0	0	0	0	0	0	0	0	0	0	0	0	0	0
MAC	Macao	0	0	0	0	0	0	0	0	0	0	0	0	0	0	0	0	0	0
MAF	Saint-Martin (French part)	0	0	0	0	0	0	0	0	0	0	0	0	0	0	0	0	0	0
MAR	Morocco	0	0	0	0	0	0	0	0	0	0	0	0	0	0	0	0	0	0
MCO	Monaco	0	0	0	0	0	0	0	0	0	0	0	0	0	0	0	0	0	0
MDA	Moldova	0	0	0	0	0	0	0	0	0	0	0	0	0	0	0	0	0	0
MDG	Madagascar	0	0	0	0	0	0	0	0	0	0	0	0	0	0	0	0	0	0
MDV	Maldives	0	0	0	0	0	0	0	0	0	0	0	0	0	0	0	0	0	0
MEX	Mexico	0	0	0	0	0	0	0	0	0	0	0	0	0	0	0	0	0	0
MHL	Marshall Islands	0	0	0	0	0	0	0	0	0	0	0	0	0	0	0	0	0	0
MKD	Republic of Macedonia	0	0	0	0	0	0	0	0	0	0	0	0	0	0	0	0	0	0
MLI	Mali	0	0	0	0	0	0	0	4	0	0	0	0	0	0	0	0	0	4
MLT	Malta	0	0	0	0	0	0	0	0	0	0	0	0	0	0	0	0	0	0
MMR	Myanmar	0	0	0	0	0	0	0	0	0	0	0	0	0	0	0	0	0	0
MNE	Montenegro	0	0	0	0	0	0	0	0	0	0	0	0	0	0	0	0	0	0
MNG	Mongolia	0	0	0	0	0	0	0	0	0	0	0	0	0	0	0	0	0	0
MNP	Northern Mariana Islands	0	0	0	0	0	0	0	0	0	0	0	0	0	0	0	0	0	0
MOZ	Mozambique	0	0	0	0	0	0	0	0	0	0	0	0	0	0	0	0	0	0
MRT	Mauritania	0	0	0	0	0	0	0	0	0	0	0	0	0	0	0	0	0	0
MSR	Montserrat	0	0	0	0	0	0	0	0	0	0	0	0	0	0	0	0	0	0
MTQ	Martinique	0	0	0	0	0	0	0	0	0	0	0	0	0	0	0	0	0	0
MUS	Mauritius	0	0	0	0	0	0	0	0	0	0	0	0	0	0	0	0	0	0
MWI	Malawi	0	0	0	0	0	0	0	0	0	0	0	0	0	0	0	0	0	0
MYS	Malaysia	0	0	0	0	0	0	0	0	0	0	0	0	0	0	1	0	0	1
MYT	Mayotte	0	0	0	0	0	0	0	0	0	0	0	0	0	0	0	0	0	0
NAM	Namibia	0	0	0	0	0	0	0	0	0	0	0	0	0	0	0	0	0	0
NCL	New Caledonia	0	0	0	0	0	0	0	0	0	0	0	0	0	0	0	0	0	0
NER	Niger	0	0	0	0	0	0	0	0	0	0	0	0	0	0	0	0	0	0
NFK	Norfolk Island	0	0	0	0	0	0	0	0	0	0	0	0	0	0	0	0	0	0
NGA	Nigeria	0	0	0	0	0	0	0	0	0	0	0	0	0	0	0	0	0	0
NIC	Nicaragua	0	0	0	0	0	0	0	0	0	0	0	0	0	0	0	0	0	0
NIU	Niue	0	0	0	0	0	0	0	0	0	0	0	0	0	0	0	0	0	0
NLD	Netherlands	8	6	2	1	0	1	0	2	2	0	12	5	6	4	0	0	0	27
NOR	Norway	0	0	0	0	0	0	0	0	0	0	0	0	0	0	0	0	0	0
NPL	Nepal	0	0	0	0	0	0	0	2	0	0	0	0	0	0	0	0	0	2
NRU	Nauru	0	0	0	0	0	0	0	0	0	0	0	0	0	0	0	0	0	0
NZL	New Zealand	0	0	0	1	0	0	1	0	0	0	0	0	0	0	0	0	0	1
OMN	Oman	0	0	0	0	0	0	0	0	0	0	0	0	0	0	0	0	0	0
PAK	Pakistan	3	3	0	0	0	0	0	33	33	0	0	0	0	0	0	0	0	36
PAN	Panama	0	0	0	0	0	0	0	0	0	0	0	0	0	0	0	0	0	0
PCN	Pitcairn	0	0	0	0	0	0	0	0	0	0	0	0	0	0	0	0	0	0
PER	Peru	0	0	0	0	0	0	0	0	0	0	0	0	0	0	0	0	0	0
PHL	Philippines	0	0	0	0	0	0	0	0	0	0	0	0	0	0	0	0	0	0
PLW	Palau	0	0	0	0	0	0	0	0	0	0	0	0	0	0	0	0	0	0
PNG	Papua New Guinea	0	0	0	0	0	0	0	0	0	0	0	0	0	0	0	0	0	0
POL	Poland	0	0	0	0	0	0	0	0	0	0	0	0	0	0	0	0	0	0
PRI	Puerto Rico	0	0	0	0	0	0	0	0	0	0	0	0	0	0	0	0	0	0
PRK	North Korea	0	0	0	0	0	0	0	0	0	0	0	0	0	0	0	0	0	0
PRT	Portugal	0	0	0	0	0	0	0	0	0	0	3	0	0	0	0	0	0	3
PRY	Paraguay	0	0	0	0	0	0	0	0	0	0	0	0	0	0	0	0	0	0
PSE	Palestinian Territory	0	0	0	0	0	0	0	0	0	0	0	0	0	0	0	0	0	0
PYF	French Polynesia	0	0	0	0	0	0	0	0	0	0	0	0	0	0	0	0	0	0
QAT	Qatar	0	0	0	0	0	0	0	0	0	0	0	0	0	0	0	0	0	0
REU	Réunion	0	0	0	0	0	0	0	0	0	0	0	0	0	0	0	0	0	0
ROU	Romania	0	0	0	0	0	0	0	0	0	0	0	0	0	0	0	0	0	0
RUS	Russia	19	0	19	0	0	0	0	0	0	0	0	0	0	0	0	0	0	19
RWA	Rwanda	0	0	0	0	0	0	0	0	0	0	0	0	0	0	0	0	0	0
SAU	Saudi Arabia	0	0	0	0	0	0	0	0	0	0	245	134	108	0	0	0	0	245
SDN	Sudan	0	0	0	0	0	0	0	0	0	0	0	0	0	0	0	0	0	0
SEN	Senegal	0	0	0	0	0	0	0	0	0	0	0	0	0	0	0	0	0	0
SGP	Singapore	0	0	0	0	0	0	0	0	0	0	0	0	0	0	0	0	0	0
SGS	South Georgia and the South Sandwich Islands	0	0	0	0	0	0	0	0	0	0	0	0	0	0	0	0	0	0
SHN	Saint Helena	0	0	0	0	0	0	0	0	0	0	0	0	0	0	0	0	0	0
SJM	Svalbard and Jan Mayen Islands	0	0	0	0	0	0	0	0	0	0	0	0	0	0	0	0	0	0
SLB	Solomon Islands	0	0	0	0	0	0	0	0	0	0	0	0	0	0	0	0	0	0
SLE	Sierra Leone	0	0	0	0	0	0	0	0	0	0	0	0	0	0	0	0	0	0
SLV	El Salvador	0	0	0	0	0	0	0	0	0	0	0	0	0	0	0	0	0	0
SMR	San Marino	0	0	0	0	0	0	0	0	0	0	0	0	0	0	0	0	0	0
SOM	Somalia	0	0	0	0	0	0	0	0	0	0	0	0	0	0	0	0	0	0
SPM	Saint Pierre and Miquelon	0	0	0	0	0	0	0	0	0	0	0	0	0	0	0	0	0	0
SRB	Serbia	0	0	0	0	0	0	0	0	0	0	0	0	0	0	0	0	0	0
SSD	South Sudan	0	0	0	0	0	0	0	0	0	0	0	0	0	0	0	0	0	0
STP	Sao Tome and Principe	0	0	0	0	0	0	0	0	0	0	0	0	0	0	0	0	0	0
SUR	Suriname	0	0	0	0	0	0	0	0	0	0	0	0	0	0	0	0	0	0
SVK	Slovakia	0	0	0	0	0	0	0	0	0	0	0	0	0	0	0	0	0	0
SVN	Slovenia	0	0	0	0	0	0	0	0	0	0	0	0	0	0	0	0	0	0
SWE	Sweden	0	0	0	0	0	0	0	1	1	0	0	0	0	0	0	0	0	1
SWZ	Swaziland	0	0	0	0	0	0	0	0	0	0	0	0	0	0	0	0	0	0
SXM	Sint Maarten (Dutch part)	0	0	0	0	0	0	0	0	0	0	0	0	0	0	0	0	0	0
SYC	Seychelles	0	0	0	0	0	0	0	0	0	0	0	0	0	0	0	0	0	0
SYR	Syria	0	0	0	0	0	0	0	0	0	0	0	0	0	0	0	0	0	0
TCA	Turks and Caicos Islands	0	0	0	0	0	0	0	0	0	0	0	0	0	0	0	0	0	0
TCD	Chad	0	0	0	0	0	0	0	0	0	0	0	0	0	0	0	0	0	0
TGO	Togo	0	0	0	0	0	0	0	0	0	0	0	0	0	0	0	0	0	0
THA	Thailand	28	0	28	0	0	0	0	0	0	0	0	0	0	0	29	0	0	57
TJK	Tajikistan	0	0	0	0	0	0	0	0	0	0	0	0	0	0	0	0	0	0
TKL	Tokelau	0	0	0	0	0	0	0	0	0	0	0	0	0	0	0	0	0	0
TKM	Turkmenistan	0	0	0	0	0	0	0	0	0	0	0	0	0	0	0	0	0	0
TLS	Timor-Leste	0	0	0	0	0	0	0	0	0	0	0	0	0	0	0	0	0	0
TON	Tonga	0	0	0	0	0	0	0	0	0	0	0	0	0	0	0	0	0	0
TTO	Trinidad and Tobago	0	0	0	0	0	0	0	0	0	0	0	0	0	0	0	0	0	0
TUN	Tunisia	0	0	0	0	0	0	0	0	0	0	0	0	0	0	0	0	0	0
TUR	Turkey	1	0	1	0	0	0	0	0	0	0	0	0	0	0	0	0	0	1
TUV	Tuvalu	0	0	0	0	0	0	0	0	0	0	0	0	0	0	0	0	0	0
TWN	Taiwan	0	0	0	0	0	0	0	0	0	0	0	0	0	0	0	0	0	0
TZA	Tanzania	0	0	0	0	0	0	0	0	0	0	0	0	0	0	0	0	0	0
UGA	Uganda	0	0	0	0	0	0	0	0	0	0	0	0	0	0	0	0	0	0
UKR	Ukraine	0	0	0	0	0	0	0	0	0	0	0	0	0	0	0	0	0	0
UMI	United States Minor Outlying Islands	0	0	0	0	0	0	0	0	0	0	0	0	0	0	0	0	0	0
URY	Uruguay	0	0	0	0	0	0	0	0	0	0	0	0	0	0	0	0	0	0
USA	United States	6747	5819	928	134	2	130	1	629	628	0	73	71	2	1	8	2	0	7592
UZB	Uzbekistan	0	0	0	0	0	0	0	0	0	0	0	0	0	0	0	0	0	0
VAT	Holy See (Vatican City State)	0	0	0	0	0	0	0	0	0	0	0	0	0	0	0	0	0	0
VCT	Saint Vincent and Grenadines	0	0	0	0	0	0	0	0	0	0	0	0	0	0	0	0	0	0
VEN	Venezuela	0	0	0	2	0	0	0	0	0	0	0	0	0	0	0	0	0	2
VGB	British Virgin Islands	0	0	0	0	0	0	0	0	0	0	0	0	0	0	0	0	0	0
VIR	Virgin Islands, US	0	0	0	0	0	0	0	0	0	0	0	0	0	0	0	0	0	0
VNM	Vietnam	0	0	0	0	0	0	0	0	0	0	0	0	0	0	64	18	0	64
VUT	Vanuatu	0	0	0	0	0	0	0	0	0	0	0	0	0	0	0	0	0	0
WLF	Wallis and Futuna Islands	0	0	0	0	0	0	0	0	0	0	0	0	0	0	0	0	0	0
WSM	Samoa	0	0	0	0	0	0	0	0	0	0	0	0	0	0	0	0	0	0
XKX	Kosovo	0	0	0	0	0	0	0	0	0	0	0	0	0	0	0	0	0	0
YEM	Yemen	0	0	0	0	0	0	0	0	0	0	0	0	0	0	0	0	0	0
ZAF	South Africa	0	0	0	0	0	0	0	0	0	0	0	0	0	22	0	0	0	22
ZMB	Zambia	0	0	0	0	0	0	0	0	0	0	0	0	0	0	0	0	0	0
ZWE	Zimbabwe	0	0	0	0	0	0	0	0	0	0	0	0	0	0	0	0	0	0
	No country specified	1137	726	406	124	48	55	9	654	614	26	26	8	3	14	26	22	0	1981
																		Total all gt. seqs	14261
Number of public sequences (length >= 500 bases) which contain at least 90% of the E2 region, broken down by clade and country
Country ID (ISO-alpha3)	Country	HCV Genotype 1	HCV Subtype 1a	HCV Subtype 1b	HCV Genotype 2	HCV Subtype 2a	HCV Subtype 2b	HCV Subtype 2c	HCV Genotype 3	HCV Subtype 3a	HCV Subtype 3b	HCV Genotype 4	HCV Subtype 4a	HCV Subtype 4d	HCV Genotype 5	HCV Genotype 6	HCV Subtype 6a	HCV Genotype 7	Total No. Seqs
ABW	Aruba	0	0	0	0	0	0	0	0	0	0	0	0	0	0	0	0	0	0
AFG	Afghanistan	0	0	0	0	0	0	0	0	0	0	0	0	0	0	0	0	0	0
AGO	Angola	0	0	0	0	0	0	0	0	0	0	0	0	0	0	0	0	0	0
AIA	Anguilla	0	0	0	0	0	0	0	0	0	0	0	0	0	0	0	0	0	0
ALA	Åland Islands	0	0	0	0	0	0	0	0	0	0	0	0	0	0	0	0	0	0
ALB	Albania	0	0	0	0	0	0	0	0	0	0	0	0	0	0	0	0	0	0
AND	Andorra	0	0	0	0	0	0	0	0	0	0	0	0	0	0	0	0	0	0
ARE	United Arab Emirates	0	0	0	0	0	0	0	0	0	0	0	0	0	0	0	0	0	0
ARG	Argentina	265	265	0	0	0	0	0	0	0	0	0	0	0	0	0	0	0	265
ARM	Armenia	0	0	0	0	0	0	0	0	0	0	0	0	0	0	0	0	0	0
ASM	American Samoa	0	0	0	0	0	0	0	0	0	0	0	0	0	0	0	0	0	0
ATA	Antarctica	0	0	0	0	0	0	0	0	0	0	0	0	0	0	0	0	0	0
ATF	French Southern Territories	0	0	0	0	0	0	0	0	0	0	0	0	0	0	0	0	0	0
ATG	Antigua and Barbuda	0	0	0	0	0	0	0	0	0	0	0	0	0	0	0	0	0	0
AUS	Australia	28	24	4	5	0	5	0	35	35	0	0	0	0	0	2	2	0	70
AUT	Austria	0	0	0	0	0	0	0	0	0	0	0	0	0	0	0	0	0	0
AZE	Azerbaijan	0	0	0	0	0	0	0	0	0	0	0	0	0	0	0	0	0	0
BDI	Burundi	0	0	0	0	0	0	0	0	0	0	0	0	0	0	0	0	0	0
BEL	Belgium	13	0	13	0	0	0	0	0	0	0	0	0	0	0	0	0	0	13
BEN	Benin	0	0	0	0	0	0	0	0	0	0	0	0	0	0	0	0	0	0
BES	Bonaire, Sint Eustatius and Saba	0	0	0	0	0	0	0	0	0	0	0	0	0	0	0	0	0	0
BFA	Burkina Faso	0	0	0	0	0	0	0	0	0	0	0	0	0	1	0	0	0	1
BGD	Bangladesh	0	0	0	0	0	0	0	0	0	0	0	0	0	0	0	0	0	0
BGR	Bulgaria	0	0	0	0	0	0	0	0	0	0	0	0	0	0	0	0	0	0
BHR	Bahrain	0	0	0	0	0	0	0	0	0	0	0	0	0	0	0	0	0	0
BHS	Bahamas	0	0	0	0	0	0	0	0	0	0	0	0	0	0	0	0	0	0
BIH	Bosnia and Herzegovina	0	0	0	0	0	0	0	0	0	0	0	0	0	0	0	0	0	0
BLM	Saint-Barthélemy	0	0	0	0	0	0	0	0	0	0	0	0	0	0	0	0	0	0
BLR	Belarus	0	0	0	0	0	0	0	0	0	0	0	0	0	0	0	0	0	0
BLZ	Belize	0	0	0	0	0	0	0	0	0	0	0	0	0	0	0	0	0	0
BMU	Bermuda	0	0	0	0	0	0	0	0	0	0	0	0	0	0	0	0	0	0
BOL	Bolivia	0	0	0	0	0	0	0	0	0	0	0	0	0	0	0	0	0	0
BRA	Brazil	0	0	0	0	0	0	0	0	0	0	0	0	0	0	0	0	0	0
BRB	Barbados	0	0	0	0	0	0	0	0	0	0	0	0	0	0	0	0	0	0
BRN	Brunei Darussalam	0	0	0	0	0	0	0	0	0	0	0	0	0	0	0	0	0	0
BTN	Bhutan	0	0	0	0	0	0	0	0	0	0	0	0	0	0	0	0	0	0
BVT	Bouvet Island	0	0	0	0	0	0	0	0	0	0	0	0	0	0	0	0	0	0
BWA	Botswana	0	0	0	0	0	0	0	0	0	0	0	0	0	0	0	0	0	0
CAF	Central African Republic	0	0	0	0	0	0	0	0	0	0	0	0	0	0	0	0	0	0
CAN	Canada	19	3	0	14	0	0	0	22	14	2	25	1	1	0	29	10	2	111
CCK	Cocos (Keeling) Islands	0	0	0	0	0	0	0	0	0	0	0	0	0	0	0	0	0	0
CHE	Switzerland	88	48	40	0	0	0	0	1	1	0	0	0	0	0	0	0	0	89
CHL	Chile	0	0	0	0	0	0	0	0	0	0	0	0	0	0	0	0	0	0
CHN	China	131	1	129	18	15	1	0	305	161	144	1	0	1	1	67	38	0	523
CIV	Côte d'Ivoire	0	0	0	0	0	0	0	0	0	0	0	0	0	0	0	0	0	0
CMR	Cameroon	3	0	0	0	0	0	0	0	0	0	0	0	0	0	0	0	0	3
COD	Democratic Republic of the Congo	0	0	0	0	0	0	0	0	0	0	0	0	0	0	0	0	0	0
COG	Congo (Brazzaville)	0	0	0	0	0	0	0	0	0	0	0	0	0	0	0	0	0	0
COK	Cook Islands	0	0	0	0	0	0	0	0	0	0	0	0	0	0	0	0	0	0
COL	Colombia	0	0	0	0	0	0	0	0	0	0	0	0	0	0	0	0	0	0
COM	Comoros	0	0	0	0	0	0	0	0	0	0	0	0	0	0	0	0	0	0
CPV	Cape Verde	0	0	0	0	0	0	0	0	0	0	0	0	0	0	0	0	0	0
CRI	Costa Rica	0	0	0	0	0	0	0	0	0	0	0	0	0	0	0	0	0	0
CUB	Cuba	0	0	0	0	0	0	0	0	0	0	0	0	0	0	0	0	0	0
CUW	Curaçao	0	0	0	0	0	0	0	0	0	0	0	0	0	0	0	0	0	0
CXR	Christmas Island	0	0	0	0	0	0	0	0	0	0	0	0	0	0	0	0	0	0
CYM	Cayman Islands	0	0	0	0	0	0	0	0	0	0	0	0	0	0	0	0	0	0
CYP	Cyprus	1	0	0	0	0	0	0	0	0	0	2	0	0	0	0	0	0	3
CZE	Czechia	0	0	0	0	0	0	0	0	0	0	0	0	0	0	0	0	0	0
DEU	Germany	35	27	8	10	5	5	0	0	0	0	0	0	0	0	0	0	0	45
DJI	Djibouti	0	0	0	0	0	0	0	0	0	0	0	0	0	0	0	0	0	0
DMA	Dominica	0	0	0	0	0	0	0	0	0	0	0	0	0	0	0	0	0	0
DNK	Denmark	0	0	0	3	2	1	0	0	0	0	0	0	0	0	0	0	0	3
DOM	Dominican Republic	0	0	0	0	0	0	0	0	0	0	0	0	0	0	0	0	0	0
DZA	Algeria	0	0	0	0	0	0	0	0	0	0	0	0	0	0	0	0	0	0
ECU	Ecuador	0	0	0	0	0	0	0	0	0	0	0	0	0	0	0	0	0	0
EGY	Egypt	0	0	0	0	0	0	0	0	0	0	51	46	0	0	0	0	0	51
ERI	Eritrea	0	0	0	0	0	0	0	0	0	0	0	0	0	0	0	0	0	0
ESH	Western Sahara	0	0	0	0	0	0	0	0	0	0	0	0	0	0	0	0	0	0
ESP	Spain	1	0	0	2	0	0	0	0	0	0	0	0	0	0	0	0	0	3
EST	Estonia	0	0	0	0	0	0	0	0	0	0	0	0	0	0	0	0	0	0
ETH	Ethiopia	0	0	0	0	0	0	0	0	0	0	0	0	0	0	0	0	0	0
FIN	Finland	0	0	0	0	0	0	0	0	0	0	0	0	0	0	0	0	0	0
FJI	Fiji	0	0	0	0	0	0	0	0	0	0	0	0	0	0	0	0	0	0
FLK	Falkland Islands	0	0	0	0	0	0	0	0	0	0	0	0	0	0	0	0	0	0
FRA	France	131	47	84	14	1	1	2	81	81	0	3	1	0	0	0	0	0	229
FRO	Faroe Islands	0	0	0	0	0	0	0	0	0	0	0	0	0	0	0	0	0	0
FSM	Micronesia	0	0	0	0	0	0	0	0	0	0	0	0	0	0	0	0	0	0
GAB	Gabon	0	0	0	0	0	0	0	0	0	0	0	0	0	0	0	0	0	0
GBR	United Kingdom	399	275	121	15	0	3	11	308	305	0	19	0	1	0	0	0	0	741
GEO	Georgia	0	0	0	0	0	0	0	0	0	0	0	0	0	0	0	0	0	0
GGY	Guernsey	0	0	0	0	0	0	0	0	0	0	0	0	0	0	0	0	0	0
GHA	Ghana	0	0	0	0	0	0	0	0	0	0	0	0	0	0	0	0	0	0
GIB	Gibraltar	0	0	0	0	0	0	0	0	0	0	0	0	0	0	0	0	0	0
GIN	Guinea	0	0	0	0	0	0	0	0	0	0	0	0	0	0	0	0	0	0
GLP	Guadeloupe	0	0	0	0	0	0	0	0	0	0	0	0	0	0	0	0	0	0
GMB	Gambia	0	0	0	0	0	0	0	0	0	0	0	0	0	0	0	0	0	0
GNB	Guinea-Bissau	0	0	0	0	0	0	0	0	0	0	0	0	0	0	0	0	0	0
GNQ	Equatorial Guinea	2	0	0	0	0	0	0	0	0	0	0	0	0	0	0	0	0	2
GRC	Greece	0	0	0	0	0	0	0	0	0	0	0	0	0	0	0	0	0	0
GRD	Grenada	0	0	0	0	0	0	0	0	0	0	0	0	0	0	0	0	0	0
GRL	Greenland	0	0	0	0	0	0	0	0	0	0	0	0	0	0	0	0	0	0
GTM	Guatemala	0	0	0	0	0	0	0	0	0	0	0	0	0	0	0	0	0	0
GUF	French Guiana	0	0	0	0	0	0	0	0	0	0	0	0	0	0	0	0	0	0
GUM	Guam	0	0	0	0	0	0	0	0	0	0	0	0	0	0	0	0	0	0
GUY	Guyana	0	0	0	0	0	0	0	0	0	0	0	0	0	0	0	0	0	0
HKG	Hong Kong	0	0	0	0	0	0	0	0	0	0	0	0	0	0	15	15	0	15
HMD	Heard Island and Mcdonald Islands	0	0	0	0	0	0	0	0	0	0	0	0	0	0	0	0	0	0
HND	Honduras	0	0	0	0	0	0	0	0	0	0	0	0	0	0	0	0	0	0
HRV	Croatia	0	0	0	0	0	0	0	0	0	0	0	0	0	0	0	0	0	0
HTI	Haiti	0	0	0	0	0	0	0	0	0	0	0	0	0	0	0	0	0	0
HUN	Hungary	0	0	0	0	0	0	0	0	0	0	0	0	0	0	0	0	0	0
IDN	Indonesia	0	0	0	0	0	0	0	0	0	0	0	0	0	0	1	0	0	1
IMN	Isle of Man	0	0	0	0	0	0	0	0	0	0	0	0	0	0	0	0	0	0
IND	India	2	0	0	0	0	0	0	17	16	0	0	0	0	1	0	0	0	20
IOT	British Indian Ocean Territory	0	0	0	0	0	0	0	0	0	0	0	0	0	0	0	0	0	0
IRL	Ireland	259	0	259	0	0	0	0	0	0	0	0	0	0	0	0	0	0	259
IRN	Iran	0	0	0	0	0	0	0	0	0	0	0	0	0	0	0	0	0	0
IRQ	Iraq	0	0	0	0	0	0	0	0	0	0	0	0	0	0	0	0	0	0
ISL	Iceland	0	0	0	0	0	0	0	0	0	0	0	0	0	0	0	0	0	0
ISR	Israel	0	0	0	0	0	0	0	0	0	0	0	0	0	0	0	0	0	0
ITA	Italy	0	0	0	0	0	0	0	354	354	0	0	0	0	0	0	0	0	354
JAM	Jamaica	0	0	0	0	0	0	0	0	0	0	0	0	0	0	0	0	0	0
JEY	Jersey	0	0	0	0	0	0	0	0	0	0	0	0	0	0	0	0	0	0
JOR	Jordan	0	0	0	0	0	0	0	0	0	0	0	0	0	0	0	0	0	0
JPN	Japan	18	0	18	83	3	80	0	0	0	0	1	1	0	0	0	0	0	102
KAZ	Kazakhstan	0	0	0	0	0	0	0	0	0	0	0	0	0	0	0	0	0	0
KEN	Kenya	0	0	0	0	0	0	0	0	0	0	0	0	0	0	0	0	0	0
KGZ	Kyrgyzstan	0	0	0	0	0	0	0	0	0	0	0	0	0	0	0	0	0	0
KHM	Cambodia	0	0	0	0	0	0	0	0	0	0	0	0	0	0	0	0	0	0
KIR	Kiribati	0	0	0	0	0	0	0	0	0	0	0	0	0	0	0	0	0	0
KNA	Saint Kitts and Nevis	0	0	0	0	0	0	0	0	0	0	0	0	0	0	0	0	0	0
KOR	South Korea	1	0	1	0	0	0	0	0	0	0	0	0	0	0	0	0	0	1
KWT	Kuwait	0	0	0	0	0	0	0	0	0	0	0	0	0	0	0	0	0	0
LAO	Lao	0	0	0	0	0	0	0	0	0	0	0	0	0	0	11	0	0	11
LBN	Lebanon	0	0	0	0	0	0	0	0	0	0	0	0	0	0	0	0	0	0
LBR	Liberia	0	0	0	0	0	0	0	0	0	0	0	0	0	0	0	0	0	0
LBY	Libya	0	0	0	0	0	0	0	0	0	0	0	0	0	0	0	0	0	0
LCA	Saint Lucia	0	0	0	0	0	0	0	0	0	0	0	0	0	0	0	0	0	0
LIE	Liechtenstein	0	0	0	0	0	0	0	0	0	0	0	0	0	0	0	0	0	0
LKA	Sri Lanka	0	0	0	0	0	0	0	0	0	0	0	0	0	0	0	0	0	0
LSO	Lesotho	0	0	0	0	0	0	0	0	0	0	0	0	0	0	0	0	0	0
LTU	Lithuania	0	0	0	0	0	0	0	0	0	0	0	0	0	0	0	0	0	0
LUX	Luxembourg	0	0	0	0	0	0	0	0	0	0	0	0	0	0	0	0	0	0
LVA	Latvia	0	0	0	0	0	0	0	0	0	0	0	0	0	0	0	0	0	0
MAC	Macao	0	0	0	0	0	0	0	0	0	0	0	0	0	0	0	0	0	0
MAF	Saint-Martin (French part)	0	0	0	0	0	0	0	0	0	0	0	0	0	0	0	0	0	0
MAR	Morocco	0	0	0	0	0	0	0	0	0	0	0	0	0	0	0	0	0	0
MCO	Monaco	0	0	0	0	0	0	0	0	0	0	0	0	0	0	0	0	0	0
MDA	Moldova	0	0	0	0	0	0	0	0	0	0	0	0	0	0	0	0	0	0
MDG	Madagascar	0	0	0	0	0	0	0	0	0	0	0	0	0	0	0	0	0	0
MDV	Maldives	0	0	0	0	0	0	0	0	0	0	0	0	0	0	0	0	0	0
MEX	Mexico	0	0	0	0	0	0	0	0	0	0	0	0	0	0	0	0	0	0
MHL	Marshall Islands	0	0	0	0	0	0	0	0	0	0	0	0	0	0	0	0	0	0
MKD	Republic of Macedonia	0	0	0	0	0	0	0	0	0	0	0	0	0	0	0	0	0	0
MLI	Mali	0	0	0	0	0	0	0	1	0	0	0	0	0	0	0	0	0	1
MLT	Malta	0	0	0	0	0	0	0	0	0	0	0	0	0	0	0	0	0	0
MMR	Myanmar	0	0	0	0	0	0	0	0	0	0	0	0	0	0	0	0	0	0
MNE	Montenegro	0	0	0	0	0	0	0	0	0	0	0	0	0	0	0	0	0	0
MNG	Mongolia	0	0	0	0	0	0	0	0	0	0	0	0	0	0	0	0	0	0
MNP	Northern Mariana Islands	0	0	0	0	0	0	0	0	0	0	0	0	0	0	0	0	0	0
MOZ	Mozambique	0	0	0	0	0	0	0	0	0	0	0	0	0	0	0	0	0	0
MRT	Mauritania	0	0	0	0	0	0	0	0	0	0	0	0	0	0	0	0	0	0
MSR	Montserrat	0	0	0	0	0	0	0	0	0	0	0	0	0	0	0	0	0	0
MTQ	Martinique	0	0	0	0	0	0	0	0	0	0	0	0	0	0	0	0	0	0
MUS	Mauritius	0	0	0	0	0	0	0	0	0	0	0	0	0	0	0	0	0	0
MWI	Malawi	0	0	0	0	0	0	0	0	0	0	0	0	0	0	0	0	0	0
MYS	Malaysia	0	0	0	0	0	0	0	0	0	0	0	0	0	0	1	0	0	1
MYT	Mayotte	0	0	0	0	0	0	0	0	0	0	0	0	0	0	0	0	0	0
NAM	Namibia	0	0	0	0	0	0	0	0	0	0	0	0	0	0	0	0	0	0
NCL	New Caledonia	0	0	0	0	0	0	0	0	0	0	0	0	0	0	0	0	0	0
NER	Niger	0	0	0	0	0	0	0	0	0	0	0	0	0	0	0	0	0	0
NFK	Norfolk Island	0	0	0	0	0	0	0	0	0	0	0	0	0	0	0	0	0	0
NGA	Nigeria	0	0	0	0	0	0	0	0	0	0	0	0	0	0	0	0	0	0
NIC	Nicaragua	0	0	0	0	0	0	0	0	0	0	0	0	0	0	0	0	0	0
NIU	Niue	0	0	0	0	0	0	0	0	0	0	0	0	0	0	0	0	0	0
NLD	Netherlands	8	6	2	1	0	1	0	2	2	0	12	5	6	4	0	0	0	27
NOR	Norway	0	0	0	0	0	0	0	0	0	0	0	0	0	0	0	0	0	0
NPL	Nepal	0	0	0	0	0	0	0	2	0	0	0	0	0	0	0	0	0	2
NRU	Nauru	0	0	0	0	0	0	0	0	0	0	0	0	0	0	0	0	0	0
NZL	New Zealand	0	0	0	1	0	0	1	0	0	0	0	0	0	0	0	0	0	1
OMN	Oman	0	0	0	0	0	0	0	0	0	0	0	0	0	0	0	0	0	0
PAK	Pakistan	7	7	0	0	0	0	0	76	76	0	0	0	0	0	0	0	0	83
PAN	Panama	0	0	0	0	0	0	0	0	0	0	0	0	0	0	0	0	0	0
PCN	Pitcairn	0	0	0	0	0	0	0	0	0	0	0	0	0	0	0	0	0	0
PER	Peru	0	0	0	0	0	0	0	0	0	0	0	0	0	0	0	0	0	0
PHL	Philippines	0	0	0	0	0	0	0	0	0	0	0	0	0	0	0	0	0	0
PLW	Palau	0	0	0	0	0	0	0	0	0	0	0	0	0	0	0	0	0	0
PNG	Papua New Guinea	0	0	0	0	0	0	0	0	0	0	0	0	0	0	0	0	0	0
POL	Poland	0	0	0	0	0	0	0	0	0	0	0	0	0	0	0	0	0	0
PRI	Puerto Rico	0	0	0	0	0	0	0	0	0	0	0	0	0	0	0	0	0	0
PRK	North Korea	0	0	0	0	0	0	0	0	0	0	0	0	0	0	0	0	0	0
PRT	Portugal	0	0	0	0	0	0	0	0	0	0	3	0	0	0	0	0	0	3
PRY	Paraguay	0	0	0	0	0	0	0	0	0	0	0	0	0	0	0	0	0	0
PSE	Palestinian Territory	0	0	0	0	0	0	0	0	0	0	0	0	0	0	0	0	0	0
PYF	French Polynesia	0	0	0	0	0	0	0	0	0	0	0	0	0	0	0	0	0	0
QAT	Qatar	0	0	0	0	0	0	0	0	0	0	0	0	0	0	0	0	0	0
REU	Réunion	0	0	0	0	0	0	0	0	0	0	0	0	0	0	0	0	0	0
ROU	Romania	0	0	0	0	0	0	0	0	0	0	0	0	0	0	0	0	0	0
RUS	Russia	8	0	8	0	0	0	0	0	0	0	0	0	0	0	0	0	0	8
RWA	Rwanda	0	0	0	0	0	0	0	0	0	0	0	0	0	0	0	0	0	0
SAU	Saudi Arabia	0	0	0	0	0	0	0	0	0	0	0	0	0	0	0	0	0	0
SDN	Sudan	0	0	0	0	0	0	0	0	0	0	0	0	0	0	0	0	0	0
SEN	Senegal	0	0	0	0	0	0	0	0	0	0	0	0	0	0	0	0	0	0
SGP	Singapore	0	0	0	0	0	0	0	0	0	0	0	0	0	0	0	0	0	0
SGS	South Georgia and the South Sandwich Islands	0	0	0	0	0	0	0	0	0	0	0	0	0	0	0	0	0	0
SHN	Saint Helena	0	0	0	0	0	0	0	0	0	0	0	0	0	0	0	0	0	0
SJM	Svalbard and Jan Mayen Islands	0	0	0	0	0	0	0	0	0	0	0	0	0	0	0	0	0	0
SLB	Solomon Islands	0	0	0	0	0	0	0	0	0	0	0	0	0	0	0	0	0	0
SLE	Sierra Leone	0	0	0	0	0	0	0	0	0	0	0	0	0	0	0	0	0	0
SLV	El Salvador	0	0	0	0	0	0	0	0	0	0	0	0	0	0	0	0	0	0
SMR	San Marino	0	0	0	0	0	0	0	0	0	0	0	0	0	0	0	0	0	0
SOM	Somalia	0	0	0	0	0	0	0	0	0	0	0	0	0	0	0	0	0	0
SPM	Saint Pierre and Miquelon	0	0	0	0	0	0	0	0	0	0	0	0	0	0	0	0	0	0
SRB	Serbia	0	0	0	0	0	0	0	0	0	0	0	0	0	0	0	0	0	0
SSD	South Sudan	0	0	0	0	0	0	0	0	0	0	0	0	0	0	0	0	0	0
STP	Sao Tome and Principe	0	0	0	0	0	0	0	0	0	0	0	0	0	0	0	0	0	0
SUR	Suriname	0	0	0	0	0	0	0	0	0	0	0	0	0	0	0	0	0	0
SVK	Slovakia	0	0	0	0	0	0	0	0	0	0	0	0	0	0	0	0	0	0
SVN	Slovenia	0	0	0	0	0	0	0	0	0	0	0	0	0	0	0	0	0	0
SWE	Sweden	0	0	0	0	0	0	0	1	1	0	0	0	0	0	0	0	0	1
SWZ	Swaziland	0	0	0	0	0	0	0	0	0	0	0	0	0	0	0	0	0	0
SXM	Sint Maarten (Dutch part)	0	0	0	0	0	0	0	0	0	0	0	0	0	0	0	0	0	0
SYC	Seychelles	0	0	0	0	0	0	0	0	0	0	0	0	0	0	0	0	0	0
SYR	Syria	0	0	0	0	0	0	0	0	0	0	0	0	0	0	0	0	0	0
TCA	Turks and Caicos Islands	0	0	0	0	0	0	0	0	0	0	0	0	0	0	0	0	0	0
TCD	Chad	0	0	0	0	0	0	0	0	0	0	0	0	0	0	0	0	0	0
TGO	Togo	0	0	0	0	0	0	0	0	0	0	0	0	0	0	0	0	0	0
THA	Thailand	28	0	28	0	0	0	0	0	0	0	0	0	0	0	19	0	0	47
TJK	Tajikistan	0	0	0	0	0	0	0	0	0	0	0	0	0	0	0	0	0	0
TKL	Tokelau	0	0	0	0	0	0	0	0	0	0	0	0	0	0	0	0	0	0
TKM	Turkmenistan	0	0	0	0	0	0	0	0	0	0	0	0	0	0	0	0	0	0
TLS	Timor-Leste	0	0	0	0	0	0	0	0	0	0	0	0	0	0	0	0	0	0
TON	Tonga	0	0	0	0	0	0	0	0	0	0	0	0	0	0	0	0	0	0
TTO	Trinidad and Tobago	0	0	0	0	0	0	0	0	0	0	0	0	0	0	0	0	0	0
TUN	Tunisia	0	0	0	0	0	0	0	0	0	0	0	0	0	0	0	0	0	0
TUR	Turkey	1	0	1	0	0	0	0	0	0	0	0	0	0	0	0	0	0	1
TUV	Tuvalu	0	0	0	0	0	0	0	0	0	0	0	0	0	0	0	0	0	0
TWN	Taiwan	0	0	0	0	0	0	0	0	0	0	0	0	0	0	0	0	0	0
TZA	Tanzania	0	0	0	0	0	0	0	0	0	0	0	0	0	0	0	0	0	0
UGA	Uganda	0	0	0	0	0	0	0	0	0	0	0	0	0	0	0	0	0	0
UKR	Ukraine	0	0	0	0	0	0	0	0	0	0	0	0	0	0	0	0	0	0
UMI	United States Minor Outlying Islands	0	0	0	0	0	0	0	0	0	0	0	0	0	0	0	0	0	0
URY	Uruguay	0	0	0	0	0	0	0	0	0	0	0	0	0	0	0	0	0	0
USA	United States	5595	4853	742	199	4	193	1	633	632	0	73	71	2	1	8	2	0	6509
UZB	Uzbekistan	0	0	0	0	0	0	0	0	0	0	0	0	0	0	0	0	0	0
VAT	Holy See (Vatican City State)	0	0	0	0	0	0	0	0	0	0	0	0	0	0	0	0	0	0
VCT	Saint Vincent and Grenadines	0	0	0	0	0	0	0	0	0	0	0	0	0	0	0	0	0	0
VEN	Venezuela	0	0	0	2	0	0	0	0	0	0	0	0	0	0	0	0	0	2
VGB	British Virgin Islands	0	0	0	0	0	0	0	0	0	0	0	0	0	0	0	0	0	0
VIR	Virgin Islands, US	0	0	0	0	0	0	0	0	0	0	0	0	0	0	0	0	0	0
VNM	Vietnam	0	0	0	0	0	0	0	0	0	0	0	0	0	0	49	14	0	49
VUT	Vanuatu	0	0	0	0	0	0	0	0	0	0	0	0	0	0	0	0	0	0
WLF	Wallis and Futuna Islands	0	0	0	0	0	0	0	0	0	0	0	0	0	0	0	0	0	0
WSM	Samoa	0	0	0	0	0	0	0	0	0	0	0	0	0	0	0	0	0	0
XKX	Kosovo	0	0	0	0	0	0	0	0	0	0	0	0	0	0	0	0	0	0
YEM	Yemen	0	0	0	0	0	0	0	0	0	0	0	0	0	0	0	0	0	0
ZAF	South Africa	0	0	0	0	0	0	0	0	0	0	0	0	0	22	0	0	0	22
ZMB	Zambia	0	0	0	0	0	0	0	0	0	0	0	0	0	0	0	0	0	0
ZWE	Zimbabwe	0	0	0	0	0	0	0	0	0	0	0	0	0	0	0	0	0	0
	No country specified	568	252	314	98	40	46	7	611	593	14	15	7	2	7	21	21	0	1320
																		Total all gt. seqs	10992
